# Supplementary material for: Tactics analysis and evaluation of women football team based on convolutional neural network
Source: Sci Rep. 2024 Jan 2;14:255. doi: 10.1038/s41598-023-50056-w (PMC10761667; doi:10.1038/s41598-023-50056-w)
Supplement: Supplementary file 1 — Supplementary Tables. [file 41598_2023_50056_MOESM1_ESM.xlsx]

## Sheet: supplementary table 1
	supplementary table 1 Data in Figure 4
	Groups	Mean value	Standard deviation	Standard error	Lower limit of mean 95% confidence interval	Upper limit of mean 95% confidence interval	Minimum	Maximum
	Front main force group	16.1875	1.92246	0.4805	16.2912	18.0838	14	20
	Rear main force group	18.6875	1.68201	0.42061	17.6631	19.7119	15	22
	Main experimental group	18.732	1.90432	0.43	17.5	19.5	15	22
	Front substitute group	17.25	1.91485	0.47871	16.2296	18.2704	14	21
	Rear substitute group	17.375	1.78419	0.44605	16.4243	18.3257	15	21
	Substitute experimental group	17.4	1.8	0.43	16.5	18.3	15	21

## Sheet: supplementary table 2
	supplementary table 2 Data in Figure 5
	Groups	Mean value	Standard deviation	Standard error	Lower limit of mean 95% confidence interval	Upper limit of mean 95% confidence interval	Minimum	Maximum
	Front main force group	17.0625	1.96638	0.4916	16.0615	18.0635	13	21
	Rear main force group	18.5	1.87861	0.46965	17.4522	19.5478	15	22
	Main experimental group	18.7	1.9	0.45	18	20	15	22
	Front substitute group	17	1.89737	0.47334	15.989	18.011	14	20
	Rear substitute group	17.125	1.78419	0.44605	16.1743	18.0757	15	21
	Substitute experimental group	17.2	1.75	0.45	16.5	18.3	16	21

## Sheet: supplementary table 3
	supplementary table 3 Data in Figure 6
	Groups	Mean value	Standard deviation	Standard error	Lower limit of mean 95% confidence interval	Upper limit of mean 95% confidence interval	Minimum	Maximum
	Front main force group	16.875	1.88419	0.43661	15.9444	17.8056	13	20
	Rear main force group	18.375	1.74642	0.45605	17.4243	19.3257	15	22
	Main experimental group	18.5	1.75	0.449	17.8	20.1	15	22
	Front substitute group	16.9375	2.01556	0.50389	15.8635	18.0115	13	20
	Rear substitute group	17	1.82574	0.45644	16.0271	17.9729	14	21
	Substitute experimental group	17.3	1.78	0.46	16.1	18.2	14	22

## Sheet: supplementary table 4
	supplementary table 4 Data in Figure 7
	Groups	Mean value	Standard deviation	Standard error	Lower limit of mean 95% confidence interval	Upper limit of mean 95% confidence interval	Minimum	Maximum
	Front main force group	13.0625	1.99583	0.48707	12.0243	14.1007	10	16
	Rear main force group	14.125	1.84829	0.45896	13.0615	15.1885	11	18
	Main experimental group	14.3	1.85	0.43	13.2	15.3	12	18
	Front substitute group	13.125	1.70783	0.44696	12.215	14.035	10	16
	Rear substitute group	13.25	1.77012	0.42253	12.3068	14.1932	10	16
	Substitute experimental group	13.4	1.78	0.41	12.5	14.2	10	16

## Sheet: supplementary table 5
	supplementary table 5 Data in Figure 8
		Actual running time/min	Duration of the entire game/min
	Number 9	73.44	102
	Number 30	28.56	102
	Number 29	65.28	102
	Number 7	36.72	102
	Number 10	102	102
	Number 11	102	102
	Number 12	102	102
	Number 10	102	102
	Gatekeeper 1	102	102
	Number 15	102	102
	Number 8	102	102
	Number 6	102	102
	Number 21	102	102

## Sheet: supplementary table 6
	supplementary table 6 Data in Figure 9
		Total Percentage Of Goal Errors(×100)	Total Percentage Of Defensive Errors(×100)	Ratio Of Errors To Total(×100)
	Number 9	30.5556	1.96078	13.1868
	Number 30	5.55556	5.88235	5.49451
	Number 29	19.4444	7.84314	12.0879
	Number 7	2.77778	5.88235	4.3956
	Number 10	25	3.92157	12.0879
	Number 11	5.55556	13.7255	9.89011
	Number 12	8.33333	19.6078	14.2857
	Number 10	2.77778	11.7647	7.69231
	Gatekeeper 1	0	3.92157	2.1978
	Number 15	5.55556	7.84314	6.59341
	Number 8	2.77778	5.88235	4.3956
	Number 6	2.77778	5.88235	4.3956
	Number 21	0	5.88235	3.2967
